# Supplementary material for: Polyphenols and IUGR Pregnancies: Intrauterine Growth Restriction and Hydroxytyrosol Affect the Development and Neurotransmitter Profile of the Hippocampus in a Pig Model
Source: Antioxidants (Basel). 2021 Sep 22;10(10):1505. doi: 10.3390/antiox10101505 (PMC8532848; doi:10.3390/antiox10101505)
Supplement: Supplementary file 1 [file antioxidants-10-01505-s001.zip]

Archive with 1 entries (1 files):
- antioxidants-1342787-supplementary.xlsx
