# Supplementary material for: Polyphenols and IUGR Pregnancies: Intrauterine Growth Restriction and Hydroxytyrosol Affect the Development and Neurotransmitter Profile of the Hippocampus in a Pig Model
Source: Antioxidants (Basel). 2021 Sep 22;10(10):1505. doi: 10.3390/antiox10101505 (PMC8532848; doi:10.3390/antiox10101505)
Supplement: Supplementary file 1 [file antioxidants-10-01505-s001.zip › antioxidants-1342787-supplementary.xlsx]

## Sheet: S1
Table S1. Mean body weight and number of individuals included in the immunohistochemical analysis .
CTRL		HTX
711.8 ± 34.3 (20)		626.4 ± 60.4 (12)
NBW	LBW	NBW	LBW
822.1 ± 29.3 (10)	601.5 ± 37.5 (10)	817.0 ± 24.8 (6)	435.8 ± 29.9 (6)
The mean of the weights according to the treatment and the body weight (in grams) ± the standard deviation of the mean (SD) is shown, and in parentheses the number of fetuses used in each group.

## Sheet: S2
Table S2. Concentration of neurotransmitters and their metabolites in the amygdala and prefrontal cortex as a function of maternal supplementation with or without HTX in 100-day fetuses according to their body weight.
			NBW	LBW	p-value
					Treatment	Body weight	Interaction
Amygdala	NA	CTRL	44.21 ± 2.58 Aa	43.19 ± 6.62 Aa	0.001	0.416	0.782
		HTX	31.86 ± 2.07 Ba	28.87 ± 3.29 Aa
	DA	CTRL	203.11 ± 15.12 Aa	209.35 ± 17.91 Aa	0.007	0.634	0.254
		HTX	323.89 ± 37.27 Ba	221.13 ± 40.22 Aa
	DOPAC	CTRL	96.16 ± 4.96 Aa	89.59 ± 8.28 Aa	< 0.001	0.242	0.605
		HTX	146.44 ± 7.86 Ba	121.89 ± 9.58 Ba
	HVA	CTRL	293.51 ± 15.37 Aa	300.58 ± 26.15 Aa	< 0.001	0.414	0.811
		HTX	427.84 ± 16.18 Ba	462.96 ± 37.87 Ba
	DOPtotal	CTRL	592.78 ± 31.15 Aa	599.52 ± 43.49 Aa	< 0.001	0.882	0.517
		HTX	898.18 ± 53.17 Ba	805.98 ± 57.19 Aa
	CATtotal	CTRL	636.99 ± 30.55 Aa	642.71 ± 45.21 Aa	< 0.001	0.805	0.511
		HTX	930.04 ± 52.74 Ba	834.85 ± 60.05 Aa
	5-HT	CTRL	318.35 ± 16.40 Aa	288.10 ± 28.86 Aa	< 0.001	0.299	0.977
		HTX	423.20 ± 19.27 Ba	380.60 ± 42.48 Aa
	5-HIAA	CTRL	112.38 ± 5.88 Aa	117.74 ± 12.47 Aa	< 0.001	0.869	0.614
		HTX	164.75 ± 6.39 Ba	154.05 ± 11.72 Ba
	INDtotal	CTRL	430.73 ± 20.51 Aa	405.84 ± 36.40 Aa	< 0.001	0.376	0.813
		HTX	587.94 ± 23.34 Ba	534.64 ± 52.34 Aa
Prefrontal Cortex	NA	CTRL	27.54 ± 1.37 Aa	24.79 ± 2.33 Aa	< 0.001	0.880	0.296
		HTX	19.63 ± 1.03 Ba	21.81 ± 3.20 Aa
	DA	CTRL	93.18 ± 13.94 Aa	84.36 ± 17.31 Aa	< 0.001	0.506	0.94
		HTX	19.79 ± 0.62 Ba	20.84 ± 1.05 Ba
	DOPAC	CTRL	16.73 ± 1.19 Aa	18.97 ± 1.73 Aa	< 0.001	0.309	0.813
		HTX	24.94 ± 1.57 Ba	28.99 ± 4.27 Aa
	HVA	CTRL	152.01 ± 9.65 Aa	177.46 ± 14.84 Aa	< 0.001	0.111	0.781
		HTX	224.55 ± 14.69 Ba	287.19 ± 26.55 Ba
	DOPtotal	CTRL	261.93 ± 19.18 Aa	280.79 ± 17.51 Aa	0.297	0.071	0.588
		HTX	269.27 ± 16.40 Aa	337.02 ± 30.02 Aa
	CATtotal	CTRL	289.46 ± 19.52 Aa	305.57 ± 19.08 Aa	0.538	0.084	0.498
		HTX	288.90 ± 16.58 Aa	358.83 ± 32.27 Aa
	5-HT	CTRL	76.49 ± 3.27 Aa	75.76 ± 9.03 Aa	0.003	0.110	0.239
		HTX	101.91 ± 6.89 Ba	74.30 ± 9.29 Aa
	5-HIAA	CTRL	54.70 ± 3.20 Aa	68.13 ± 7.09 Ab	< 0.001	0.289	0.401
		HTX	90.58 ± 5.58 Ba	93.87 ± 3.39 Ba
	INDtotal	CTRL	131.19 ± 5.17 Aa	143.88 ± 12.55 Aa	< 0.001	0.787	0.216
		HTX	192.49 ± 9.59 Ba	168.17 ± 10.33 Aa
Concentrations are presented as the mean ± SE. Units are ng/g tissue. The rows show the neurotransmitters and metabolites in function of the treatment (CTRL or HTX). The columns divide foetuses in function of their body weight (NBW or LBW). The superscripts and p-values in bold show the significant differences. Different capital letters (Aa = Ab ≠ Ba) represent significant differences between tre…

## Sheet: S3
Table S3. Concentration of neurotransmitters and their metabolites in the amygdala and prefrontal cortex as a function of body weight and sex in fetuses at 100 days' gestation.
			Females	Males	p-value
					Body weight	Sex	Interaction
Amygdala	NA	NBW	35.40 ± 2.16	42.84 ± 3.00	0.529	0.002	0.111
		LBW	30.76 ± 6.75	46.44 ± 5.37
	DA	NBW	277.76 ± 29.62	232.71 ± 24.33	0.774	0.896	0.296
		LBW	197.00 ± 23.13	232.07 ± 26.93
	DOPAC	NBW	124.46 ± 7.30	112.39 ± 7.43	0.213	0.826	0.414
		LBW	95.87 ± 7.29	106.74 ± 13.37
	HVA	NBW	370.63 ± 17.90	334.78 ± 19.68	0.781	0.854	0.363
		LBW	338.95 ± 28.88	379.20 ± 52.39
	DOPtotal	NBW	772.85 ± 48.46	679.89 ± 44.70	0.769	0.891	0.263
		LBW	631.82 ± 38.75	718.01 ± 77.01
	CATtotal	NBW	808.25 ± 47.59	722.73 ± 44.02	0.716	0.932	0.215
		LBW	662.58 ± 41.03	764.46 ± 74.55
	5-HT	NBW	375.95 ± 19.57	354.21 ± 18.45	0.222	0.321	0.18
		LBW	292.32 ± 38.52	352.72 ± 31.82
	5-HIAA	NBW	142.82 ± 7.07	127.94 ± 7.43	0.692	0.523	0.627
		LBW	127.79 ± 11.06	133.66 ± 17.62
	INDtotal	NBW	518.77 ± 24.78	482.15 ± 24.16	0.297	0.570	0.231
		LBW	420.11 ± 45.67	486.38 ± 46.98
Prefrontal Cortex	NA	NBW	24.20 ± 1.30	23.20 ± 1.48	0.853	0.890	0.777
		LBW	23.23 ± 2.33	24.31 ± 3.12
	DA	NBW	60.11 ± 12.08	55.90 ± 11.17	0.511	0.775	0.891
		LBW	60.41 ± 18.25	63.66 ± 20.97
	DOPAC	NBW	21.29 ± 1.44	19.74 ± 1.59	0.302	0.239	0.753
		LBW	23.90 ± 2.27	20.94 ± 3.91
	HVA	NBW	195.23 ± 13.79	174.61 ± 12.19	0.101	0.606	0.696
		LBW	214.61 ± 23.03	217.96 ± 31.02
	DOPtotal	NBW	276.63 ± 19.05	250.25 ± 14.85	0.067	0.738	0.739
		LBW	298.92 ± 19.95	302.56 ± 28.13
	CATtotal	NBW	300.83 ± 19.35	273.45 ± 15.01	0.078	0.728	0.716
		LBW	322.15 ± 20.80	326.87 ± 30.18
	5-HT	NBW	89.47 ± 5.86	87.34 ± 4.89	0.124	0.482	0.482
		LBW	72.06 ± 10.21	78.82 ± 8.32
	5-HIAA	NBW	76.40 ± 5.62	65.44 ± 4.15	0.246	0.685	0.407
		LBW	74.94 ± 7.10	79.77 ± 9.19
	INDtotal	NBW	165.87 ± 9.35	152.78 ± 7.67	0.853	0.960	0.415
		LBW	146.99 ± 12.38	158.59 ± 14.15
Concentrations are presented as the mean ± SE. Units are ng/g tissue. The rows show the neurotransmitters and metabolites in function of their body weight (NBW or LBW). The columns divide foetuses in function of their sex (females or males). The p-values in bold show the significant differences (p < 0.05). NA: noradrenalin; DA: dopamine; DOPAC: 3,4-dihydroxyphenyl acetic acid; HVA: homovanillic a…
